# Supplementary material for: The efficiency of a clinical pathway to guide combined applications of interventional pulmonology in undiagnosed pleural effusions
Source: Sci Rep. 2022 Jul 1;12:11126. doi: 10.1038/s41598-022-15454-6 (PMC9249795; doi:10.1038/s41598-022-15454-6)
Supplement: Supplementary file 1 — Supplementary Table 1. [file 41598_2022_15454_MOESM1_ESM.xlsx]

## Sheet: Sheet1
Sex	Age	T	Positive tests of PE	Newly diagnosis	C/	EBUS-TBNA	GB	pulmonary TTCB	pleural CNB	Medical thorachoscopy	Other
F	62		▉					ADC
	66		adenocarcinoma
	63		CLL
F	49		▉							tuberculous pleuritis
	77		▉						MPM
	66		▉			SCLC
F	54		▉							ADC
	54	T	cardiac insufficient	hypohepatia
F	79		▉							inflammation	F: improvement
	85	T	Cardiogenic	AMI
	52	T	cardiac insufficient
	79		▉		SCC
	63		▉heterocyst					B-cell lymphoma
	82		urothelium cancer
	64		▉		SCC
F	67		ADC 2
	56		▉							inflammation	F: PPC
	59		▉		malignancy	★SCC
	62		parapneumonic	severe pneumonia
	79		▉				pneumonia				F: improvement
F	88	T	hypohepatia
	66	T	▉							suspected SA	★SA 8
	74	T	hypoproteinemia
F	56		▉							parapneumonic	F: improvement
	73		▉				NE	★ADC
F	73		▉				malignancy	★ADC
	84	T	ROW
F	63		▉			SCLC
	99		▉				malignancy╳
	81		SCLC
	60		▉							MPM
F	74		parapneumonic
	62		parapneumonic
F	58	T	ROW
	72		adenocarcinoma
	82		hypoproteinemia
	81		▉				malignancy╳
	74		SCLC
F	72		adenocarcinoma
	45		▉					ADC3
	85		▉							MPM
F	48		▉								leiomyosarcoma of uterus9
	82		parapneumonic
F	73		▉								enterophthisis9
	78		Hypoproteinemia	DVT
F	76		▉		malignancy	★ADC
	66	T	ROW	chronic nephrosis
F	81		▉			SCC
F	84		Adenocarcinoma
F	85		Adenocarcinoma
	89		hypoproteinemia
F	54		▉							MPM
F	62		parapneumonic
	67		Lymphoma	splenic lymphoma
	69	T	Hypoproteinemia,	thyroid cancer
	74		adenocarcinoma
F	60		▉								ovary clear cell carcinoma10
F	60	T	cardiac insufficient
	76	T	Hypoproteinemia
F	82		ADC	unknown site
	72		cardiac insufficient
F	45		adenocarcinoma
	82	T	Hypoproteinemia	valvular disease
	63		▉							ADC 2
F	79		parapneumonic
F	75	T	ROW
F	65	T	cardiac insufficient
F	75		▉							SCC
	79		▉		parapneumonic						F: improvement
	60		▉			ADC
	93	T	Hypoproteinemia
	80		adenocarcinoma
	86		▉		TB						F: improvement
	93		parapneumonic
	92		parapneumonic
F	77		▉			ADC
	69		▉heterocyst			SCC
	84		▉								cancer of biliary duct8
F	88		parapneumonic
	88		▉malignancy								RCCC8
	84		▉			SCLC
F	64		parapneumonic	diabetes
	78		▉cancer			SCC
	76		adenocarcinoma
F	97		▉		Malignancy★/SCC
	73	T	Cardiogenic	DCM
F	83		▉								pelvic malignant adenofibroma10
F	75		adenocarcinoma
	64		adenocarcinoma
F	94		▉								B cell lymphoma7
	44	T	Cardiogenic	valvular disease
F	76		adenocarcinoma
	61		adenocarcinoma
	80		▉cancer				ADC
F	81		adenocarcinoma
F	87		▉					Breast ADC 5
F	37		parapneumonic	SLE
F	46		▉	nasopharynx SCC		SCC 5
F	66		▉				ADC
F	59		▉heterocyst		SCC
F	95		ADC 3
F	88	T	hypoproteinemia	Lung cancer
	73		parapneumonic
F	61		adenocarcinoma
	60		parapneumonic
	62		parapneumonic
	64		▉		SCC 4
F	63		adenocarcinoma
F	64		▉heterocyst							ADC
F	68		▉heterocyst			ASC
F	63		adenocarcinoma	Breast IDC
F	63		▉cancer								Gastric adenocarcinoma mucocellulae9
F	84		▉				ADC
	82		adenocarcinoma
F	84		▉							ADC
	92		parapneumonic
	70		lymphoid tumor
F	55		adenocarcinoma
F	83		▉								Colon ADC9
	81		parapneumonic
F	88	T	hypoproteinemia	AHD
	80		▉					NE			F: improvement
F	86		parapneumonic	liver cirrhosis
	90	T	ROW	acute kidney injury
F	63	T	cardiogenic	RHD
	59		parapneumonic
	88	T	hypoproteinemia	CPHD
	57	T	cardiac insufficient	AMI
	85		▉		pneumonia						F: improvement
F	72	T	cardiac insufficient
F	76	T	cardiac insufficient
	85	T	cardiac insufficient
	84		cardiac insufficient
	65		▉			TB					F: improvement
	79			Sjogren syndrome
	62	T	cardiac insufficient
F	60		parapneumonic
F	71		parapneumonic
F	86		▉		pneumonia						F: improvement
F	35		▉			SCC 5					★cervical SCC9
F	82		▉							ADC
	76		parapneumonic
	67		parapneumonic
	84		▉heterocyst				Possible M╳
F	74		▉								B-cell lymphoma8
	53		▉			inflammation					F: sarcoidosis 7
	79		▉							ADC
	84		▉							SCLC
F	85		▉					NE			F:pneumonia
	75	T	cardiac insufficient
	85	T	cardiac insufficient
	88		parapneumonic	AMI
	57		▉							MPM
F	90		▉heterocyst				NE				F: ADC 8
F	84	T	cardiac insufficient
F	59		▉	bacteremia							nephrapostasis 8
	79	T	cardiac insufficient
	85		parapneumonic	biliary infection
	72		▉			TB					F: improvement
	73	T	hypoproteinemia
F	79		adenocarcinoma
F	86		adenocarcinoma
	35		parapneumonic
	70		▉		Possible M★/SCC
	84		parapneumonic
	88		▉			Possible M╳
F	49		adenocarcinoma
	66		▉							inflammation	F: improvement
F	90	T	cardiac insufficient
	79		parapneumonic
F	31		parapneumonic
F	46		adenocarcinoma
	77		▉		SCC
F	50		▉				ADC
	83		▉			NE					F: lung ADC 8
	73		▉			SCLC
F	84		▉								Colon cancer9
	55		▉				SCLC
	63		▉								Gastric adenocarcinoma mucocellulae9
F	68		▉			TC 4
	46		▉			invasive TC
	74	T	cardiac insufficient	chronic nephrosis
F	66		▉						breast cancer 5
	57		▉							MPM
	78		▉	chronic nephrosis						inflammation	F: improvement
	78		▉			inflammation					F: improvement
	88		cancer	gastric carcinoma 4
F	48		▉	chronic nephrosis						inflammation	F: improvement
F	22		cancer	Malignant teratoma
	53		▉					parapneumonic			F: improvement
F	51		▉				ADC
	92		parapneumonic
	51		▉			SCLC
F	67		adenocarcinoma	Lung cancer
	49		parapneumonic
F	39		cardiac insufficient	DCM
	78		▉		ADC
F	82		adenocarcinoma	Lung cancer
	74		parapneumonic
	46	T	cardiac insufficient	DCM
F	60		▉			ADC
	57		adenocarcinoma	Lung cancer
F	74		parapneumonic
	81		parapneumonic
	62		▉								Colon cancer9
F	65		▉							SCLC
	55		parapneumonic
F	59		adenocarcinoma	Lung cancer
F	81		adenocarcinoma	Lung cancer
	66		▉	RA				Nodule of RA
F	58	T	hypohepatia	acute kidney injury
	81	T	parapneumonic
	74		hypohepatia	AHD
	81		▉							empyema	F: improvement
	66		empyema	pulmonary abscess
	25		parapneumonic
	59		▉							inflammation	F Inflammation
	85		▉							MPM
F	78		▉							B-cell lymphoma
F	71		▉	Lung cancer						ADC
	65		▉							pleural mesothelioma
F	84		▉suspected tumor	pneumonia			pneumonia				F: improvement
	61		parapneumonic
F	89		adenocarcinoma	Lung cancer
F	54	T	hypoproteinemia	chronic nephrosis
	94		▉	ileus							Colon cancer9
	85	T	cardiac insufficient	AMI
	83		▉		malignancy		★ADC
F	44		adenocarcinoma	Lung cancer
	51		parapneumonic
F	65		adenocarcinoma	Lung cancer
	73		▉			inflammation		★ADC
	84	T	cardiac insufficient
	52		parapneumonic
	51		▉			SCC
	46		▉				pneumonia				F improve
	69		▉		SCC
	62		adenocarcinoma	Lung cancer
	76		▉								peritoneal mesothelioma10
	63		▉heterocyst		SCLC
	67		▉heterocyst								Esophagus SCC9
	56		▉			SCLC
	68	T	cardiac insufficient	AMI
	64		▉	Lung cancer						ADC
F	83		adenocarcinoma	Lung cancer
F	58		▉			SCLC
	61		adenocarcinoma	Lung
	61		adenocarcinoma	Lung
F	81		adenocarcinoma	Lung
F	67		adenocarcinoma	Lung
	65		▉							ADC
F	54		▉							Pleural spindle cell tumour
	85		▉							MPM
	46		parapneumonic
	65		adenocarcinoma	Lung cancer
	82	T	cardiac insufficient
F	61	T	cardiac insufficient	cardiomyopathy
	82		▉							tuberculous pleuritis	F improve
F	52		▉							tuberculous pleuritis	F improve
	50		▉		TB						F: improvement
	67		▉							tuberculous pleuritis	F: improvement
	53		▉			TB					F: improvement
	47		▉							tuberculous pleuritis	F: improvement
	73		▉		NE						F: MDS 8
	87		parapneumonic
	53		▉					rectal cancer 5
	34		▉							severe pleural adhesion	F: tuberculous pleuritis 6
	85		▉							tuberculous pleuritis	F: improvement
F	21		parapneumonic
	90		▉				TB				F: improvement
	91		empyema
	65		▉	ANLL							ANLL 8
	79		parapneumonic
	57		▉				TB				F: improvement
	59		▉		TB						F: improvement
	74		▉							tuberculous pleuritis	F: improvement
	86	T	cardiogenic	CPHD
F	55		▉							severe pleural adhesion	F: tuberculous pleuritis
	38		parapneumonic
	60		parapneumonic
	80		▉heterocyst							tuberculous pleuritis	F: improvement
F	44		▉				TB				F: improvement
	29		parapneumonic
	50		▉			TB					F: improvement
F	31		▉							tuberculous pleuritis	F: improvement
	64		▉							proliferation of fibrous tissue and necrosis	F: tuberculous pleuritis
	45		parapneumonic
F	23		▉		TB						F: improvement
	21		▉							tuberculous pleuritis	F: improvement
	75		parapneumonic
F	47		▉						tuberculous pleuritis		F: improvement
F	40		▉							tuberculous pleuritis	F: improvement
	20		parapneumonic
F	96		parapneumonic
	57		▉		TB						F: improvement
F	52		▉				TB				F: improvement
	35		parapneumonic
	53		▉		inflammation	★SCC
	74		▉		inflammation					★severe pleural adhesion	F: TB
F	56		▉							tuberculous pleuritis	F: improvement
	56		parapneumonic
	55		▉							tuberculous pleuritis	F: improvement
	32		▉							tuberculous pleuritis	F: improvement
	76		▉							tuberculous pleuritis	F: improvement
F	35		▉							tuberculous pleuritis	F: improvement
	80		▉							pleural mesothelioma
	74		▉	bone tuberculosis					tuberculous pleuritis		F: improvement
F	92		parapneumonic
	60		▉							Chronic inflammation	F: improvement
	71		▉							tuberculous pleuritis	F: improvement
	27		▉							tuberculous pleuritis	F: improvement
	79		▉		TB						F: improvement
	38		▉		inflammation					★severe pleural adhesion	F: tuberculous pleuritis
	46		▉						tuberculous pleuritis		F: improvement
	25		parapneumonic
	58		▉							tuberculous pleuritis	F: improvement
	27		▉							tuberculous pleuritis	F: improvement
	27		▉		TB						F: improvement
	74		▉			TB					F: improvement
F	48	T	cardiac insufficient
F	59		▉		TB						F: improvement
	27		parapneumonic
	18		▉						tuberculous pleuritis		F: improvement
F	55		▉			TB					F: improvement
F	61		▉			inflammation				★inflammation	F: improvement
F	60		▉							tuberculous pleuritis	F: improvement
	82		parapneumonic
F	66		▉							tuberculous pleuritis	F: improvement
	55		▉							tuberculous pleuritis	F: improvement
	63		▉				TB				F: improvement
	64		▉		Inflammation★/TB						F: improvement
	57		▉			Inflammation					F: improvement
	43		▉							tuberculous pleuritis	F: improvement
F	87		▉							tuberculous pleuritis	F: improvement
	82		▉							tuberculous pleuritis	F: improvement
	60		▉			Inflammation					F: tuberculous pleuritis
	71		▉							tuberculous pleuritis	F: improvement
	43		▉							tuberculous pleuritis	F: improvement
	40		▉							tuberculous pleuritis	F: improvement
F	79		▉	PTE	Inflammation						F: improvement
F	61		▉			TB					F: improvement
	57		▉		TB						F: improvement
	60		▉		Inflammation						F: tuberculous pleuritis
	42		▉							tuberculous pleuritis	F: improvement
	75		▉							tuberculous pleuritis	F: improvement
F	52		▉							tuberculous pleuritis	F: improvement
F	76		▉							tuberculous pleuritis	F: improvement
	88		parapneumonic
F	82		parapneumonic
	81		parapneumonic
F	79		▉	SSC			NSIP				F: improvement
F	53		▉			TB					F: improvement
	57		▉							tuberculous pleuritis	F: improvement
F	38		▉							severe pleural adhesion	F: tuberculous pleuritis 6
	69		▉							severe pleural adhesion	F: tuberculous pleuritis
	19		▉				TB				F: improvement
	80		▉							severe pleural adhesion	F: inflammation
	82		▉							tuberculous pleuritis	F: improvement
F	30		▉							tuberculous pleuritis	F: improvement
	79		▉							tuberculous pleuritis	F: improvement
	46		parapneumonic
	30		▉		TB
F	44		▉							tuberculous pleuritis	F: improvement
F	29		▉							tuberculous pleuritis	F: improvement
	45		▉							tuberculous pleuritis	F: improvement
	62		▉							tuberculous pleuritis	F: improvement
	64	T	hypoproteinemia	RHD
F	65		▉							tuberculous pleuritis	F: improvement
F	75		▉							tuberculous pleuritis	F: improvement
	58		▉					TB			F: improvement
	18		▉		TB						F: improvement
	61		▉				TB				F: improvement
	85		▉		TB						F: improvement
	74		▉							tuberculous pleuritis	F: improvement
	31		▉			TB					F: improvement
	53		▉							tuberculous pleuritis	F: improvement
	29		▉							tuberculous pleuritis	F: improvement
F	41		▉							tuberculous pleuritis	F: improvement
	47		▉							tuberculous pleuritis	F: improvement
F	68		▉								Gastric ADC2,9
F	50		parapneumonic
F	27		parapneumonic
	46		parapneumonic
F	57		▉	SS				pneumonia			F: improvement
	57		▉		Tumor/★SCC
	82		▉							tuberculous pleuritis	F: improvement
	51		parapneumonic
	53		▉							tuberculous pleuritis	F: improvement
	41		▉		TB						F: improvement
	71		▉							tuberculous pleuritis	F: improvement
	45		▉				TB				F: improvement
	85		▉	DVT			TB			tuberculous pleuritis	F: improvement
	78		▉						tuberculous pleuritis		F: improvement
	61		▉		TB						F: improvement
	72		▉		inflammation						F inflammation
	79	T	cardiac insufficient	HCM
	76		Adenocarcinoma 1	lung
F	82		ASC	lung
	47		ASC
	49		cancer
F	55		▉heterocyst	gastric ADC 3							gastric ADC 3,9
F	77		adenocarcinoma	lung
	79		parapneumonic
F	50		▉					TB			F: improvement
	62		▉				inflammation				F inflammation
	68		▉							tuberculous empyema	F: improvement
	68		▉							inflammation	F: improvement
	70		adenocarcinoma 3
F	74		adenocarcinoma
F	72		MPM							MPM
	75	T	cardiac insufficient
	79		adenocarcinoma
F	79		adenocarcinoma
	82		parapneumonic
	67		adenocarcinoma 2
	68		▉			SCC
F	83	T	hypoproteinemia
	50		parapneumonic
F	84		▉		SCC
	66		▉			SCLC
	60		adenocarcinoma	lung
F	59		adenocarcinoma	Breast ADC
	54	T	cardiac insufficient	AMI
	76		▉								Colon ADC9
F	52		▉heterocyst								ovarian ADC8
	69		▉		SCC 3
F	56		▉heterocyst								Follicular membrane fibroma10
F	73		▉							fibrous hyperplasia	F:pneumonia
	80		▉cancer								Colon ADC9
	70		empyema
	58		▉							MPM
	84		adenocarcinoma	lung
	47		parapneumonic
	83		parapneumonic	lymphoma
	57		empyema
F	42		▉								Breast ADC8
	60		adenocarcinoma							ADC
	83		adenocarcinoma	lung
	68		hypoproteinemia	diabetic ketosis
	74		tuberculous PE
	92		tuberculous PE
F	79	T	cardiac insufficient
	59		adenocarcinoma
F	76		▉cancer			SCLC
F	63		╳cancer		ADC
	56		▉			Inflammation					F lung SCC/
F	59		▉cancer								Colon ADC9
	96		▉							Inflammation	F:pneumonia
	67		▉							heterocyst	F: ovary ADC10
	64		SCAC	lung
	57		▉								primary hepatic carcinoma8
	73		ADC
F	45		SCC 3	cervical carcinoma
	83		parapneumonic	Severe pneumonia
	71	T	hypoproteinemia	B-cell lymphoma
	49		SCC 3	esophageal cancer
	74		▉							ADC
F	56	T	hypoproteinemia	gastric carcinoma
	66		▉heterocyst		ADC
	52		▉cancer				ADC
	59		parapneumonic
	75		parapneumonic	Severe pneumonia
F	78		adenocarcinoma	Breast ADC
	40	T	parapneumonic	pancreatitis
	68	T	cardiac insufficient	CHD
	63		cardiac insufficient	CHD
F	66		Adenocarcinoma 3	lung
	81		adenocarcinoma	lung
	63		▉suspected TB				TB				F: improvement
F	81	T	hypoproteinemia	AMT
F	78		parapneumonic
F	89		╳suspected M
	57		adenocarcinoma	lung
F	83		adenocarcinoma	lung
F	52		adenocarcinoma	ovary
	88	T	ROW
	81		▉				ADC
F	72		adenocarcinoma
	64		Adenocarcinoma 3
F	68		adenocarcinoma
F	85	T	ROW
	74		▉				ADC
F	58		adenocarcinoma	lung
	67		adenocarcinoma	lung
F	51		▉								ovary MCAC 10
F	39		▉suspected TB							tuberculous pleuritis	F: improvement
F	78		adenocarcinoma	breast
F	62		parapneumonic
F	68		▉					ADC
	76		╳suspected M
	56		parapneumonic
	89		╳
	67	T	hypohepatia	RHD
	73		▉			Inflammation		★ADC
	87	T	Retention of watersodium	OMI
F	80		▉							Inflammation	F: improvement
	50		parapneumonic
	84		cardiac insufficiency	OMI
F	54		adenocarcinoma	lung
F	59		▉			SCC 3
	68	T	hypoproteinemia	alcoholic cirrhosis
	78		empyema
F	67		adenocarcinoma	lung
	82		▉							tuberculous pleuritis	F: improvement
	80		adenocarcinoma			ASC
	65	T	hypoproteinemia
F	52		▉			ADC
	80		▉							tuberculous pleuritis
	58		parapneumonic
	90		adenocarcinoma	lung
	46		▉								pancreatitis
F	80		Adenocarcinoma 2
	49		▉								hepatapostema
F	65		▉								Ovary ADC8
	80		parapneumonic
	52		▉suspected TB		TB						F: improvement
	76		╳
	60		adenocarcinoma	lung
F	64		▉		LCLC 3
F	43		hypoproteinemia	autoimmune hepatitis
	60		adenocarcinoma	lung
	21		▉						T-cell lymphoma
F	90		▉							tuberculous pleuritis	F: improvement
	67	T	hypoproteinemia	cardiomyopathy
	49		ASC 2
	72		ASC
	84		▉						prostatic cancer
	68		▉							MPM
F	79		adenocarcinoma
F	88		parapneumonic
F	77		adenocarcinoma
F	52		adenocarcinoma
	34		▉							ADC
F	70		▉								renal clear cell carcinoma8
	79		╳
	69	T	hypoproteinemia	CHD
	67		▉					ADC
	76		parapneumonic	CPHD
	88		▉			SCC
	81		▉					ADC
	79		adenocarcinoma
	70		adenocarcinoma
F	82		╳
F	88		parapneumonic
F	78		parapneumonic
	80	T	ROW	Acute heart failure
	55		╳
	67		SCC 3
F	75		▉		Inflammation						F: lung ADC 6
F	78		▉								Colon ADC9
F	42		adenocarcinoma	ovarian cancer
	87		▉			ADC
F	61		SCC 3	Lung
F	78		▉		SCC
	80		▉							ADC
	85		╳
	72	T	▉		malignancy			★ADC
	62		▉			TB
	57		╳
	85		parapneumonic	Esophageal mediastinal fistula
	65		▉					SCC
F	70		▉				ADC
	64		▉								Cholangiocarcinoma 3,8
	60		adenocarcinoma	Lung
	89		▉							tuberculous pleuritis	F: improvement
F	64		▉								colorectal ADC9
F	72		▉								Breast ADC8
	51	T	ROW	alcoholic cirrhosis
	85	T	cardiac insufficient	Lung cancer
	53	T	hypoproteinemia	AIHA
	58		▉								gastric carcinoma9
F	76		parapneumonic	chronic nephrosis
F	70		adenocarcinoma
	80		▉heterocyst							Inflammation	F: improvement
	59		▉							MPM
F	57		parapneumonic
	84	T	hypoproteinemia	aplastic anemia
F	85		╳
	81		parapneumonic
F	66		▉								Breast ADC8
	61		▉								rectal cancer9
	95	T	cardiac insufficient	septic shock
	71		▉							tuberculous pleuritis	F: improvement
	92	T	cardiac insufficient
	85		▉		TB						F: improvement
F	88		parapneumonic
	86		parapneumonic
	73		╳
	63	T	ROW	cardiomyopathy
	64	T	ROW	Kidney cancer
	43		▉							Inflammation	F:tuberculous pleuritis
	84		▉								Cholangiocarcinoma9
	69	T	ROW	chronic nephrosis
	63		▉							SCC
F	60		▉						thymic carcinoma
F	69		▉		ADC
	95		▉		SCC
F	87	T	ROW
	63			chronic nephrosis
F	91	T	ROW	AMI
F	89	T	ROW	AMI
	95	T	ROW	Lung cancer
	72	T	ROW	Kidney cancer 4
	77			parapneumonic
	69		▉		SCC
	80		▉						Inflammation		F: Inflammation
	87	T	ROW	prostatic cancer 4
F	29		acute kidney injury	thrombotic microangiopathy
F	86		cardiogenic	AMI
	80	T	parapneumonic	septic shock
F	64		▉			ADC
	57		parapneumonic	septic shock
F	83		parapneumonic
	64		▉			ADC
F	91	T	ROW	AMI
	42		parapneumonic	CH
F	66		▉								Kidney cancer 4
	67		parapneumonic	AMI
	89	T	chronic nephrosis	cerebral infarction
	68		parapneumonic
	71		▉				ADC
	75		lymphoma
F	71		▉					ADC
F	88		parapneumonic
F	57		▉		pneumonia						F: improvement
F	47		adenocarcinoma	lung
F	35		carcinoma	breast metastatic
F	62		▉							ADC
F	45		adenocarcinoma
F	74		▉					SCC
F	43		adenocarcinoma	lung
	57		adenocarcinoma	lung
	60		▉							ADC
	60		▉					ADC
	79		▉							ADC
	66		▉							ADC
	66		adenocarcinoma
	72		adenocarcinoma
F	64		▉								Breast ADC8
	73		▉				ADC
F	69		adenocarcinoma
	70		ADC 1
F	87		▉							ADC
	71		▉			ADC
	52		ADC 3
	77		▉							ADC
F	61		adenocarcinoma
F	55		adenocarcinoma
F	69		SCAC
F	80		▉							MPM
F	81		adenocarcinoma
F	84		╳
F	76		adenocarcinoma
	84		▉					Pulmonary SC
	68		adenocarcinoma
	55		▉			SCC 4
F	67		adenocarcinoma
F	86		▉cancer					ADC
	55		▉mesenchymal cell							MPM
	62		╳heterocyst
	65		carcinoma	gastric carcinoma
	71		adenocarcinoma
	73		Adenocarcinoma 1
	91		plasma cell tumor
	83		adenocarcinoma
	68		▉heterocyst					ADC
	73		MPM
F	51		adenocarcinoma
F	47		adenocarcinoma
	69		▉							MPM
	82		adenocarcinoma	lung
	81		╳
F	50		▉Carcinoma 3					SCC 2
F	64		▉							MPM
F	88		▉							ADC
	46		adenocarcinoma
F	59		adenocarcinoma
	78		adenocarcinoma
	61		adenocarcinoma
F	58		▉cancer								primary peritoneal ADC10
	55		adenocarcinoma
	82		adenocarcinoma
F	77		▉					ADC
F	84		▉						MPM
F	68		lymphoma	B-cell lymphoma
F	53		Adenocarcinoma 3
	80		SCC 3
F	83		▉heterocyst					SCC
F	66		adenocarcinoma
F	65		adenocarcinoma
	87		▉heterocyst								Skin sarcomatoid carcinoma
F	86		╳heterocyst
	74		adenocarcinoma
F	81		adenocarcinoma
F	70		adenocarcinoma
	73		SCAC
	80		adenocarcinoma
	69		adenocarcinoma
F	54		▉							ADC
	92		╳heterocyst
	74		▉							MPM
F	59		adenocarcinoma
	97		╳suspected tumor
F	69		carcinoma	breast metastatic
F	69		adenocarcinoma
	77		Adenocarcinoma 3	lung
F	74		▉							MPM
F	57		adenocarcinoma
F	81		adenocarcinoma
	86		Severe pneumonia
F	73	T	cardiac insufficiency
	50	T	chronic nephrosis
	54		parapneumonic
F	80		adenocarcinoma
	82		parapneumonic
F	67		adenocarcinoma
	55		╳
	90		empyema
	51		adenocarcinoma
	64		adenocarcinoma
	59		adenocarcinoma
	50		▉							tuberculous pleuritis	F: improvement
	62		▉		SCC
	64		T-cell lymphoma
	61		▉								gastric carcinoma 4,9
	60		▉heterocyst							ADC
	85		adenocarcinoma
	56		parapneumonic
	62		▉								Esophagus SCC9
F	65		parapneumonic	bacteremia
	80		▉							MPM
	94		parapneumonic	Severe pneumonia
	82		parapneumonic
	65		╳
	73		adenocarcinoma
	87		▉cancer								Gastric SCC9
F	78		SCC 2
	46		▉								PCM 8
	73		empyema	Staphylococcus capitis
	42		▉							empyema	F: improvement
	64		▉		Inflammation			★ADC
	64		empyema
	73	T	Cardiac insufficient	OMI
	39		▉							ADC
	73		adenocarcinoma
F	60		▉							Inflammation	F rectal cancer 9
	66		▉heterocyst							ADC
F	55		parapneumonic
F	78		adenocarcinoma
F	83	T	Hypoproteinemia	cerebral infarction
	76		empyema
	51		adenocarcinoma
	82		parapneumonic
	88		acute kidney injury	ATH
F	77		▉							MPM
F	59		▉				breast ADC 5
	63		▉							ADC
F	64		adenocarcinoma
	67		empyema
	58		▉		SCC
	65		▉abnormal cell cluster			ADC
	61		▉							ADC
	27		▉								CEL 8
	86		▉								B-cell lymphoma 7
F	63		▉								ovarian cancer8
F	75		adenocarcinoma
	72		parapneumonic
	81		╳
	73		adenocarcinoma
F	69		adenocarcinoma
F	83		╳cancer
F	66		▉								uterine leiomyosarcoma 9
F	53		╳
	85		parapneumonic
F	79		parapneumonic
	82		hypoproteinemia
	69		╳
F	65	T	cardiac insufficient
	74		▉			SCC
	66		▉							MPM
	79		parapneumonic
F	82		╳
F	68		▉						ADC
	67		▉								colorectal ADC 9
	63		▉			SCLC
	71		adenocarcinoma
	81		adenocarcinoma
F	65		adenocarcinoma
	41		▉			SCLC
	64		▉							sarcomatoid carcinoma
F	86		parapneumonic
F	85		adenocarcinoma
	90		▉suspected mesothelioma							MPM
F	87		╳
F	62		▉					ADC
F	69		▉		Inflammation					★ADC
F	60		adenocarcinoma
	83		▉							parapneumonic	F:parapneumonic
	56		parapneumonic	viral encephalitis
	72		▉				ADC
F	53		▉							Severe pleural adhesion	F：empyema 6
F	68		carcinoma	breast metastatic
	90		▉		TB						F: improvement
F	81	T	cardiac insufficiency	AMI
	54		▉			SCLC
	89	T	cardiac insufficient
F	66		▉								colon ADC 9
F	80		▉heterocyst								Kidney cancer 8
F	84		▉								rectal cancer 9
	97		parapneumonic
F	86		╳
	72	T	ROW	AHD
F	81		adenocarcinoma
F	65	T	hypoproteinemia	CTD-ILD
	57		parapneumonic
F	84		╳
	54		parapneumonic
F	76		▉								thrombocytosis
	80		▉							tuberculous pleuritis	F: improvement
	83		Adenocarcinoma 3
	81		empyema	Klebsiella pneumoniae
F	77	T	hypoproteinemia	thoracic vertebra fracture
F	83		parapneumonic
	81	T	ROW	chronic nephrosis
F	29		▉heterocyst				PLAM				F: improvement
	60	T	ROW	gouty arthritis
F	56		╳
F	86	T	ROW	RF II
F	86		╳
F	73		▉heterocyst			SCC
F	57		▉cancer				ADC
	53		Cardiogenic	valvular disease
	64		Cardiogenic	RHD
F	47		adenocarcinoma	lung
	77	T	cardiac insufficiency
	77	T	ROW	chronic nephrosis
	88		▉heterocyst			SCLC
	62		parapneumonic
F	78		parapneumonic
F	88	T	hypoproteinemia	cerebral infarction
F	59		╳heterocyst
F	87		▉							ADC
	63		▉cancer					ASC
	69	T	Cardiogenic	AMI
	78		▉			SCLC
F	30	T	ROW	Hellp’s syndrome
	50	T	ROW	Liver cirrhosis
F	63		▉						TB		F: improvement
	74		▉							Inflammation	F Inflammation
	68		▉			Inflammation					★Suppurative mediastinitis 6
	90		Cardiogenic
	79		▉cancer							ADC
F	62		╳suspected mesothelioma
	66		▉							MPM
F	77		▉			ADC
F	54	T	ROW	CH
	78	T	Cardiogenic
	82		Adenocarcinoma 3
F	66		adenocarcinoma
F	62		Adenocarcinoma 2
F	75		adenocarcinoma
	63		▉							tuberculous pleuritis	F: improvement
	82		adenocarcinoma
	66		▉heterocyst		SCC
	73		▉							ADC
	40		▉							Inflammation	F CTD
	78		▉							Inflammation	F PTE
	54		▉			Inflammation					★tuberculous peritonitis 6
	64		▉			Inflammation					★Prostatic ADC 8
F	50		▉					ADC
	70		▉							Inflammation	F Inflammation
F	64		▉							ADC
	73		▉							MPM
	70		▉							Inflammation	F Inflammation
	75		▉							tuberculous pleuritis	F: improvement
F	43		▉							tuberculous pleuritis	F: improvement
	67		▉							tuberculous pleuritis	F: improvement
	36		▉							tuberculous pleuritis	F: improvement
	54		▉			TB					F: improvement
F	48		▉							tuberculous empyema	F: improvement
	62		parapneumonic
	66		▉							tuberculous pleuritis	F: improvement
F	55		▉							tuberculous pleuritis	F: improvement
	49		▉							tuberculous pleuritis	F: improvement
	51		▉				HDPT
	33		▉							tuberculous pleuritis	F: improvement
F	26		▉							tuberculous pleuritis	F: improvement
	64		▉							Inflammation	F:tuberculous pleuritis 6
	50		▉				TB				F: improvement
	18		▉				TB				F: improvement
	21		▉		TB						F: improvement
	59		▉							tuberculous pleuritis	F: improvement
	80		▉		Inflammation	★SCC
	63		▉								Back sarcoma
	77		parapneumonic
	23		empyema
	49		▉							NE	F Inflammation
F	80		▉							ADC
F	84		▉							ADC
F	81		▉							ADC
	68		▉							Inflammation	F:nasopharyngeal SCC
F	76		▉cancer							ADC
	60		▉							severe pleural adhesion	chronic empyema 6
F	54		▉					ADC
	82		▉							signet cell	F Inflammation
	88	T	Cardiogenic	HHD
	78		╳
	81		▉					ASC 3
F	89		╳
	69		parapneumonic	cerebral infarction
F	64		▉		SCC
F	76		parapneumonic	Lung cancer
F	52		▉		Inflammation	★SCLC
F	48		▉				Inflammation	★Sclerosing tumor
F	71		▉		External pressure	★ADC
F	52		╳
	76		parapneumonic
	85		parapneumonic
	62	T	hypoproteinemia	AIHA
	29		▉							tuberculous pleuritis	F: improvement
	69		▉							severe pleural adhesion	F: TB 8
F	39		▉							tuberculous pleuritis	F: improvement
	26		▉		TB						F: improvement
	93		parapneumonic
F	47		▉							MPM
F	88		▉							MPM
	68		▉								Greater omentum carcinoma 8
F	62		▉								ovarian cancer 4,8
F	61		▉							ADC
	88		parapneumonic	Lung cancer
	76		parapneumonic
F	35		▉		TB						F: improvement
F	83		parapneumonic
	55		▉					ASC
	88		▉								lymphoma 7
F	28		╳
	75		parapneumonic
	68		parapneumonic
	74		▉								gastric carcinoma 9
F	62		▉				TB				F: improvement
	69		▉						ADC 3
	76	T	Hypoproteinemia	Hypertrophic cardiomyopathy
	43		▉			TB					F: improvement
F	45		parapneumonic
F	65		empyema
	73	T	Cardiogenic	AMI
	68		╳
	84		▉			SCLC
	68		Cardiogenic	Severe anemia
	78	T	╳
	75		▉					SCC
F	77		▉				TB				F: improvement
	54		▉							empyema	F: improvement
F	64		empyema
F	78		empyema	parapneumonic
	76		▉			SCC
	80		adenocarcinoma
	89		adenocarcinoma
F	71		▉cancer				ADC
F	81		╳cancer
	76		▉cancer					ADC
F	42		▉cancer								gastric ADC 4
F	80		▉cancer								primary peritoneal carcinoma 10
F	61		▉cancer								parotid gland IDC 8
	82		parapneumonic
	85	T	Cardiac insufficient
F	48		▉							MPM
	74		parapneumonic	Biliary infection
	48		parapneumonic	HELLP Syndrome
F	88	T	Cardiac insufficient
	81		parapneumonic	gastric carcinoma
F	49		parapneumonic
F	62		▉			ADC 4
	78		parapneumonic	pulmonary abscess
F	98		parapneumonic	Severe anemia
F	73	T	ROW	acute pyelonephritis
F	60		parapneumonic
F	38	T	Cardiac insufficient	gestational hypertension
F	54		parapneumonic
F	38		parapneumonic
	72		▉								Hodgkin lymphoma 7
F	79		parapneumonic	ATH
	89		parapneumonic
	33		parapneumonic	pancreatitis
F	48		parapneumonic
	88		parapneumonic	Necrotic cholecystitis
	86	T	CRI
F	46		▉								Breast IDC 4
	84		parapneumonic	hepatapostema
	63	T	hypoproteinemia	Chronic pancreatitis
F	85	T	ROW	chronic nephrosis
F	83	T	Cardiac insufficient	valvular disease
	71		parapneumonic	Fallopian tube tumor
	97		╳
F	90		╳
F	83	T	hypoproteinemia	CRF
F	38	T	Cardiac insufficient	Perinatal cardiomyopathy
	63		parapneumonic
	75	T	ROW	chronic nephrosis
F	66		▉								Colon ADC9
F	96		╳
	66		▉								Bladder papilla carcinoma9
	58		▉					thymoma
F	89	T	Cardiac insufficient
	84	T	Cardiac insufficient
	56		parapneumonic
	79	T	hypoproteinemia	AHD
F	74		ROW	Post-operation coronary bypass
	51		parapneumonic
F	61		parapneumonic	peritonitis
	67		parapneumonic	pulmonary abscess
	72		Cardiac insufficient	DCM
	62		parapneumonic	pulmonary abscess
	95	T	Cardiac insufficient
	56		parapneumonic	suppurative meningitis
F	88	T	ROW
	80	T	ROW
	58		parapneumonic	cerebritis
	89	T	Cardiac insufficient
	70		parapneumonic
	62		empyema
	61		parapneumonic	cerebral hemorrhage
	62		╳
F	81		▉								Breast ADC8
	48		▉								primary hepatic carcinoma8
	99	T	ROW	COPD
F	68		╳
	47		▉			SCLC
F	69		parapneumonic
	66		parapneumonic	Liver cirrhosis
	83	T	ROW	takayasu arteritis
F	56		╳
	77		parapneumonic	AMI
	96		╳
F	60		▉			SCLC
	72	T	ROW	AMI
	53		parapneumonic	Aortic dissection
	67		parapneumonic	chronic nephrosis
F	67	T	hypoproteinemia	Liver cirrhosis
	81		parapneumonic
	85		parapneumonic
	67		parapneumonic	Mediastinitis
	83	T	cardiac insufficiency	AMI
	75		empyema	Streptococcus anginosus
	66		▉							empyema	F: improvement
F	64		parapneumonic
F	85		parapneumonic
	68		parapneumonic
	66		parapneumonic	cerebral hemorrhage
F	84	T	Cardiogenic
	60		Cardiogenic	Aortic dissection
	85		Cardiogenic	AMI
F	89	T	ROW	pneumonia
	83		parapneumonic
	86		parapneumonic
F	92		parapneumonic	chronic nephrosis
	63	T	ROW	AMI
	82	T	ROW	Liver cirrhosis
F	89		parapneumonic	chronic nephrosis
	87		╳
F	77	T	Cardiac insufficient	AMI
	62		parapneumonic	gastric carcinoma
	74		parapneumonic	chronic nephrosis
F	79		parapneumonic	Diabetic ketoacidosis
F	64		▉								Breast IDC8
	61		parapneumonic
F	80		parapneumonic	CH
F	67	T	Cardiac insufficient	AMI
F	78	T	Cardiac insufficient	sick sinus syndrome
	85	T	Cardiac insufficient	diabetic foot
	87	T	Cardiac insufficient	AMI
F	66	T	Cardiac insufficient	AMI
F	72		parapneumonic	intestinal perforation
F	80		parapneumonic	diabetic foot
	69		▉							empyema	F: improvement
	78		Cardiac insufficient	chronic nephrosis
F	81		╳
F	71		parapneumonic
	74	T	Cardiac insufficient	COPD
F	58		▉							empyema	F: improvement
	75		parapneumonic
	75		parapneumonic
	92		╳
	48		▉								rectal cancer9
F	82		▉								colon ADC 2,9
	66		parapneumonic	Severe pneumonia
F	52		parapneumonic	Liver abscess
F	64		▉			ADC 4
	84		parapneumonic
F	34		parapneumonic	peritonitis
	74	T	▉					ADC
	63		▉								pancreatic head carcinoma8
F	33		▉								biliary pancreatitis
F	59		▉								Breast IDC
	80		parapneumonic	Urinary tract infection
	67		▉								primary hepatic carcinoma8
	86		▉								gastric carcinoma 5
F	55		▉								Breast IDC 5
	62		▉								pancreatic carcinoma 4
F	62	T	ROW	chronic nephrosis
F	72		▉								ovary malignant adenofibroma 4,8
	89		parapneumonic
F	78		╳
F	70		parapneumonic	ileus
	40	T	ROW	alimentary tract hemorrhage
F	67		▉								Preventriculus ADC 9
F	64		╳
F	86		parapneumonic	IPF
F	74	T	Cardiac insufficient	chronic nephrosis
	75		parapneumonic	Biliary infection
F	83		▉								Breast ADC
	75		parapneumonic
	64	T	Cardiogenic	OMI
	93		parapneumonic
	88		▉								Rectal ADC 9
	34		▉			TB					F: improvement
	68		▉								Bile duct cancer 8
F	89	T	Cardiogenic
	76	T	CRI	DN
	90		parapneumonic
F	91		▉								pancreatic head carcinoma 8
	79		▉								AML8
F	55		▉								primary hepatic carcinoma8
	70		▉							empyema	F: improvement
	43		parapneumonic	infection of biliary tract
	88		▉								rectal ADC9
	100		Cardiogenic	PPH
F	55		Cardiogenic	valvular disease
F	83		parapneumonic
F	87		▉								vater ampulla carcinoma9
	82		parapneumonic	Metabolic encephalopathy
	58		▉								kidney clear cell carcinoma8
	59		▉			ADC
F	51	T	ROW	aplastic anemia
	55	T	Cardiogenic	Aortic dissection
	87		parapneumonic	cryptococcosis
	52		Cardiogenic	DCM
	86	T	hypohepatia	AHD
	66		▉			SCLC
F	54		▉								Breast IDC
F	45		▉			SCLC
	70		▉								primary hepatic carcinoma 4,9
F	60		▉								OSC 10
	88		parapneumonic	CH
	56		Cardiogenic	valvular disease
F	79		▉								Gastric ADC 3,9
	71		╳
	69		CRI	CHD
	84	T	Cardiogenic	Thoracic aortic aneurysm
	34	T	Cardiogenic	Aortic dissection
F	70	T	Cardiogenic	AMI
F	62		parapneumonic	ATH
F	83		parapneumonic	Liver abscess
	85	T	ROW
F	62		parapneumonic	ileus
	59		▉				ASC
	64		empyema
	51		CRI
F	60	T	acute kidney injury	CTD
	72		▉								prostatic carcinoma8
	23		parapneumonic
	85		parapneumonic
	74		Cardiogenic	AMI
	66		▉		SCC
F	49		▉					ADC
	82		parapneumonic	CH
	71		parapneumonic
F	61		╳
	63	T	ROW	chronic nephrosis
F	68	T	Cardiogenic	AMI
	76		▉							Inflammation	F Inflammation
F	73	T	Cardiogenic	atrial fibrillation
	77		parapneumonic
	74		parapneumonic
F	88	T	ROW	diabetic ketosis
	64	T	Cardiac insufficient	RHD
	62	T	Cardiac insufficient	AMI
	93	T	parapneumonic
	54		parapneumonic
F	51		chylothorax	alimentary duct injury
F	53		parapneumonic
F	60		acute kidney injury	AASV
F	74		chronic nephrosis
F	64		empyema
F	68	T	ROW	diabetic foot
	88		▉								Colon ADC 9
	78		parapneumonic	colon ADC
F	75	T	Cardiac insufficient
	49	T	acute hepatic damage	ARDS
F	79		parapneumonic
	40		parapneumonic	Liver abscess
F	79		Cardiogenic	CHD
F	84		parapneumonic	CHD
F	60		parapneumonic	peritonitis
	77		parapneumonic	septicopyemia
F	75		parapneumonic
	61		parapneumonic	CH
	80	T	Cardiogenic	CHD
F	81		╳
	57		▉		SCC
	52		▉				ADC
	71		▉								Gastric lymphoma 9
F	86		▉								endometrial cancer 4
	58		▉								Gastric ADC 9
F	36	T	Hypoproteinemia	Aortic dissection
F	86		▉							ADC
F	62		▉					ADC 4
	84		parapneumonic	rectal cancer
	58		ADC
F	58		▉		Inflammation			★ADC
F	89		parapneumonic	ileus
F	73	T	hypoproteinemia	gastric carcinoma
	77		parapneumonic	pulmonary abscess
	54		Cardiogenic	CHD
F	69		▉								Primary peritoneal ADC8
	77		╳
F	80		Cardiogenic	OMI
	67		╳
F	58		parapneumonic
	59		empyema
F	66		ADC
F	62		▉			TB					F: improvement
F	71		acute kidney injury
	92		empyema
F	82		parapneumonic	enterobrosis
	66		parapneumonic	Colon cancer
F	80	T	Hypoproteinemia	CH
F	61		empyema
	60		▉					SCC
F	84		ADC
	79		parapneumonic	Liver abscess
	53		▉					RCCC 5
F	55		▉			ASC
F	66		╳
	69		parapneumonic
F	56		parapneumonic	acute pancreatitis
	64		parapneumonic	ileus
	68		▉		Inflammation						F Inflammation
	81	T	Cardiac insufficient	CHD
	68		▉					ADC
F	83		╳
F	76		ADC
F	62		empyema
	79		╳
	50		▉					Inflammation			F: improvement
	76		▉		NE						F: improvement
	63		▉				SCLC
F	76		▉		Inflammation						F: TB 8
F	57		▉			SCLC
	63		▉					ADC
	66		▉			SCLC
F	53		▉					ADC
	61		▉							fibrous hyperplasia	F Inflammation
	68		▉							MPM
	72		▉					ADC
	50		▉							ADC 3
F	67		▉					Breast fibrosarcoma 5
	61		▉		Inflammation						F: ADC
	80		▉					ASC
	52		▉					ADC
F	76		▉								Colon ADC9
	59		▉					SCC
	63		▉			Thymic SCC
F	78		▉		SCLC
	68		▉			Inflammation					F: improvement
	28		▉					IT
F	68		▉					Breast ADC 5
	67		▉		Inflammation						F: improvement
F	47		▉		Inflammation			★Inflammatory myofibroblastic tumor
F	52		▉			SCLC
F	31		▉		EP						F: TB 10
	47		▉							SCLC and ADC
	75		▉			SCLC
F	56		▉					ADC
F	62		▉							Breast ADC 5
	75		▉					ADC
F	77		▉					PSC
	68		▉			ASC
	56		▉					Inflammation			F: improvement
	64		▉					SCC
F	76		▉								plasma-cell myeloma 8
	83		▉				ADC
F	68		▉							MPM
	34		▉			IT
	59		▉					ADC
	52		▉							ADC
	60		▉			SCC
	86		▉		Inflammation★/RCCC
	80		▉			SCLC
F	64		▉					ADC
	74		▉		Inflammation★/SCC
	76		▉		SCLC
F	67		▉		Inflammation						F: improvement
F	51		▉		heterocyst╳
	61		▉		heterocyst			★ADC
F	61		▉		ADC
	26		▉							Inflammation
F	71		▉		Inflammation					★ADC
F	75		▉			cancer╳
F	81		▉							ADC
F	72		▉				ADC
F	58		▉							Breat IDC 5
	79		▉		SCC
	65		▉		ADC
	59		▉		PSC
F	64		▉							Breast ADC
	79		▉		NE					F: improvement
	67		▉			SCLC
	70		▉			SCLC
	83		▉		Inflammation			★ADC
	84		▉			ASC
	70		▉		ADC
	84		▉			SCLC
F	72		▉					SCLC
F	65		▉		SCLC
	59		▉		SCLC
F	42		▉			ADC
	83		▉		Inflammation						F: Inflammation
F	70		▉		NE			★ADC
	69		▉		Inflammation			★SCC
	49		▉			IT
	71		▉		SCC
	75		▉					SCLC
	54		▉		Inflammation						F:Inflammation
F	68		▉			ADC 3
	72		▉		SCC
	85		▉		ADC
	73		▉					ASC
F	59		▉		NE						★ADC 6
F	75		▉		SCC
	69		▉		Inflammation	★SCC
	69		▉		SCC
	66		▉		Inflammation	★ADC
F	73		▉							MPM
	65		▉					ADC
	72		▉		ADC
	71		▉					SCC
	73		▉		ADC
F	62		▉					SCLC
F	80		▉		Inflammation						F: inflammation
	53		▉		Inflammation						F: improvement
	62		▉		Inflammation						F: improvement
	45		▉					malignant teratoma
	68		▉					ADC
F	72		▉								Liver metastasis of lung ADC8
F	54		▉		Inflammation						PCM 8
F	85		▉		pneumonia						F: improvement
F	85		▉								Hodgkin lymphoma 8
	73		▉					ADC
	61		▉					SCLC
	64		▉								liver metastases of pancreatic ADC 8
	63		▉		SCC
	68		▉		Inflammation						F Inflammation
F	87		▉		NE						F: improvement
F	64		▉					ADC 3
	62		▉		Inflammation						F: improvement
	60		▉		SCLC
	66		▉					SCLC
	78		▉			SCC and SCLC
	65		▉		SCC and SCLC
	75		▉		Inflammation						F: improvement
F	62		▉		SCC
	70		▉		SCC
	62		▉			SCLC
F	86		▉								Pelvic invasive stromal tumor10
	60		▉							empyema	F: improvement
	78		▉					SCLC
F	66		▉					ADC
	69		▉		ADC
F	62		▉					ADC
	80		▉			SCC 2
	66		▉		Inflammation						F: improvement
	65		▉		Inflammation			★ASC
F	82		▉		Inflammation						F: improvement
	67		▉		SCC
	80		▉					ADC
	60		▉					SCC
	77		▉			SCLC
F	62		▉								Intestinal matastasis of lung ADC 10
	79		╳
F	44		▉								Breast IDC
F	44		▉								B-cell lymphoma 7
F	65		▉				Inflammation	★ADC
	63		▉		Inflammation						★ADC 6
	67		▉		ADC
	63		▉							SCC
F	59		▉		Inflammation	★SCLC
F	79		▉			TB					F: improvement
	77		▉							tuberculous pleuritis	F: improvement
	79		▉					ADC
F	38		▉							ADC
	52		▉			SCLC
	62		▉			SCLC
	76		▉			ADC
	54		▉			ADC
	73		▉		SCC
F	52		▉		Inflammation			★ADC
	78		▉		Inflammation						F: improvement
	55		▉								SCC 7
F	36		▉					Mediastinal teratoma
	69		▉								ADC 7
	46		▉		ADC
	74		▉				Inflammation	★intestinal ADC 5
	63		▉			ADC 3
F	68		▉		SCLC
	49		▉					Pulmonary fibroblastic tumor
F	51		▉			ADC
	68		▉			ASC
	37		▉		Inflammation						F: TB 8
	49		▉		Inflammation						F: TB 8
F	85		▉		NE						F: improvement
F	67		▉		Inflammation						F: improvement
	77		▉		Inflammation						F: improvement
	86		▉			ADC
	70		▉		SCLC
	90		▉		pneumonia						F: improvement
F	60		╳
F	74		▉					ADC
F	66		▉		ADC
F	62		▉		Inflammation						F: improvement
	61		▉		Inflammation						F: improvement
F	65		▉								Femur matastasis of lung ADC8
F	68		▉		Inflammation						F: improvement
	50		▉						Inflammation		★Thoracic vascular tumors 6
F	79		▉								Hodgkin lymphoma 7
	68		▉		Inflammation			★SCLC
F	61		▉							severe pleural adhesion	★Empyema 6
	70		▉		Inflammation	★SCLC
	74		▉					ADC
	82		▉								ADC 7
	69		▉							MPM
	65		▉							MPM
	52		▉					ADC
	58		▉		Inflammation			★SCLC
F	62		▉					SCC
F	77		▉				ADC
	60		▉			SCC
	72		▉					ADC
	64		▉		ADC
	55		▉					TB			F: improvement
	65		▉		SCC
F	69		▉			Breast ADC
	58		▉		Inflammation					★ADC
	57		▉		NE						F:inflammation
F	47		▉		NE						F: improvement
	62		▉			granuloma					F inflammation
F	20		▉							tuberculous pleuritis	F: improvement
F	32		▉			TB					F: improvement
F	57		▉							tuberculous pleuritis	F: improvement
	80		▉		Inflammation						F: improvement
	50		▉							tuberculous pleuritis	F: improvement
F	55		▉					TB			F: improvement
F	22		▉							tuberculous pleuritis	F: improvement
	56		▉								tuberculosis of lumbar spine 8
	59		▉					granuloma			F: AASV
F	52		▉					TB			F: improvement
F	80		▉		TB						F: improvement
F	29		▉		TB						F: improvement
	67		▉					ADC
F	51		▉					ADC
	55		▉			ADC
	70		▉		SCLC
	77		▉		Inflammation						F: improvement
F	30		▉					Inflammation			F: OSC
	79		▉		Inflammation						F: improvement
	53		▉								ASC 7
F	63		▉					ADC 3
	32		▉		Inflammation						★TB 6
	83		▉		Suspected CA╳
F	60		▉					ADC
	72		▉					SCLC
	60		▉		SCC
F	81		▉		Inflammation						F: improvement
	57		▉		ADC
	58		▉								SCLC 7
F	69		▉		Inflammation			★Inflammation
	56		▉		SCC
F	71		▉					ADC
	64		▉						SCLC
F	46		▉						ADC
	75		▉			SCLC and ADC
	63		▉					ASC
	38		▉		SCLC
	64		▉		SCLC
	57		▉							Pleural spindle cell sarcoma
	80		▉		SCC
	54		▉			SCLC
	75		▉		Inflammation			★SCC
F	76		▉			SCLC
F	79		▉		NE						F: improvement
	66		▉		SCC
	74		▉		SCLC
F	53		▉		SCLC
	64		▉					ADC
F	30		▉						MPM
F	64		▉						MPM
	60		▉					necrosis			F: pulmonary abscess
F	56		▉		NE						F: improvement
	66		▉					SCC
F	70		▉		ADC
	96		▉					ADC
	62		▉								SCLC 7
	76		▉					SCC 3
F	66		▉		ADC
	47		▉					SCLC
F	46		▉								Breast IDC
F	72		▉		Breast ADC
	54		▉					ADC
F	70		▉			SCLC
F	63		▉								Breast IDC
F	68		▉					PSC
	54		▉								ADC 7
	59		▉		Inflammation	★Inflammation
	71		▉		Suspected CA╳
	49		▉								SCC 7
F	68		▉					ADC
	68		▉			SCLC
	67		▉		SCC
F	74		▉		ADC 3
F	79		▉					ADC 3
	79		▉					ADC
	77		▉		Inflammation						★ADC 6
F	70		▉		SCLC
	71		▉		Inflammation★/ADC 3
	63		▉								ADC 3,7
	68		▉		SCLC
	71		▉					SCLC
	66		▉		ADC
F	56		▉		Suspected CA	★SCC
	80		▉					Thyroid ADC5
F	70		▉					ADC
F	50		▉		Breast IDC
	76		▉					SCC 3
	61		▉					SCC
	73		▉					SCLC
	59		▉					ADC
	52		▉		SCC
	74		▉					SCLC
	46		▉		SCC
	65		▉			SCLC
	76		▉			SCLC
	45		▉		ADC
F	42		▉				Inflammation				★ADC 6
F	69		▉		Inflammation			★ADC
	86		▉		ADC
F	74		▉		ADC
F	69		▉		SCC
	61		▉				ADC
	78		▉		Inflammation	★Inflammation
F	46		▉					ADC
	56		▉					ADC
	58		▉		Inflammation	★SCLC
F	54		▉			Suspected CA╳
	50		▉		SCLC
	66		▉				ADC
	69		▉					ADC
	54		▉		Inflammation						F: improvement
	74		▉			SCLC
	68		▉		Inflammation						F: improvement
F	68		▉		SCLC
F	73		▉					ADC
	68		▉						Inflammation		F:empyema
F	72		▉				ADC
F	66		▉		NE			★ADC
F	64		▉					Breast ADC 5
	69		▉					SCC 3
F	62		▉					ADC
	82		▉		SCC
F	63		▉					ADC
F	69		▉					ADC
	64		▉		SCC
F	72		▉		SCC
F	61		▉				ADC
	59		▉					ADC
	75		▉		SCLC
	63		▉		SCLC
F	78		▉				ADC
	83		▉				ADC
	70		▉		NE						F: improvement
	77		▉								SCC 7
F	48		▉		NE			★necrosis			F:pulmonary abscess
	64		▉			ADC
	74		▉					ADC
	62		▉			ADC
	87		▉		heterocyst╳
	84		▉		Inflammation★/ADC
	76		▉				ADC
F	56		▉			SCLC
	70		▉				SCLC
	83		▉		pneumonia						F: improvement
	62		▉			ADC
	66		▉			Inflammation					F: improvement
	85		▉		Inflammation			╳Inflammation
	64		▉		ASC
F	69		▉					hamartoma			F:tuberculous pleuritis
	66		▉		SCC
	63		▉		SCC
	89		▉		Inflammation						F: improvement
	63		▉			SCLC
F	66		▉			Breast ADC 5
F	67		▉					ADC
F	74		▉		SCC
F	58		▉		Inflammation	★SCLC
F	53		▉			TB					F: improvement
	51		▉							Inflammation	★Chronic empyema 6
	58		▉		NE						★empyema 6
	28		▉					necrosis			F: pulmonary abscess
	78		▉		Inflammation						F: improvement
	74		▉					SCC
	69		▉			LCLC
F	65		▉		ADC
	57		▉		ADC
	66		▉		SCLC
	64		▉		SCLC
	73		▉		SCLC
	63		▉		Inflammation★/SCC
	72		▉		Inflammation	★SCLC
	60		▉			ADC
	66		▉					Inflammation			★ADC 6
	49		▉					Inflammation			F: improvement
	65		▉		ADC
	58		▉			SCLC
	57		▉			Mediastinal carcinoid
	32		▉		ADC
	71		▉				ADC
F	84		▉		Inflammation						F: progressed
	84		▉		SCC
F	74		▉			ADC
F	56		▉		NE						F: improvement
	60		▉		NE			★ADC
F	54		▉		SCLC
F	74		▉				Breast ADC
	60		▉		SCLC
	59		▉		NE	★SCLC
	61		▉		SCC
	72		▉		ADC
F	61		▉		SCLC
F	63		▉		Inflammation						F: improvement
	66		▉				ADC
F	16		▉					ADC
	85		▉		EP╳						F: progressed
F	65		▉		NE						F: improvement
	68		▉		necrosis						F: improvement
	67		▉			ADC
	68		▉		NE						F: improvement
	76		▉		SCC
F	72		▉		ASC
	83		▉			ADC
F	77		▉		Inflammation			★ADC
	64		▉			ADC
	78		▉		ADC
	83		▉		SCC
	81		▉		SCC
F			▉		Inflammation			★ADC
	63		▉		SCC
F	80		▉		SCLC
F	85		▉		ADC
	74		▉		SCLC
	49		▉		SCC
F	59		▉		ADC
F	57		▉		Inflammation	★sarcoidosis
	57		▉		SCLC
	66		▉			SCLC
	62		▉		Inflammation						★ADC 6
	63		▉			SCLC
	66		▉		SCC
F	53		▉		SCLC
	61		▉		Inflammation						F: improvement
	83		▉		Inflammation						F: improvement
	68		▉			SCLC
F	78		▉		NE			★ADC
	92		▉		Heterocyst★/SCC
	65		▉		ADC
	93		▉		Inflammation						progressed
	74		▉		SCC
	70		▉			ADC
	85		▉		Inflammation						F Inflammation
	70		▉		Inflammation						F: improvement
	71		▉		Inflammation			★SCC
	63		▉					SCC
	62		▉					uroepithelium carcinoma
F	70		▉					NE			F: improvement
	55		▉					ADC
F	49		▉					fibrous hyperplasia			F: SSC
F	36		▉					ADC
F	82		▉					ADC
	76		▉					ADC
	85		▉						ASC
	80		▉		Inflammation			★ADC
	59		▉		SCLC
	64		▉		SCLC
F	60		▉				ADC
	63		▉			SCLC
	73		▉		Inflammation						F: improvement
F	67		▉				Inflammation				F: improvement
	64		▉		NE						★ADC 6
	72	T	hypoproteinemia	ARDS
	72		▉	AASV		necrosis					F: improvement
	55		▉		NE						F: improvement
	70		▉								ADC 7
	55		▉					ADC
F	59		▉					CA			★ADC 6
F	69		▉					ADC
F	64		▉								pelvic SCA 10
	62		▉								Heterocyst 7╳
	72		▉			Inflammation		★SCLC
F	48		▉							Breast IDC
F	54		▉					ADC
F	70		▉					ADC
	63		▉					necrosis			F: TB
	83		▉								Colon ADC 9
	70		▉								laryngocarcinoma9
F	58		▉			ADC
F	32		▉								gastric ADC9
	76		▉		Inflammation						F: improvement
	71		▉								B-cell lymphoma7
F	65		parapneumonic	meningioma
	85		▉							uroepithelium carcinoma
F	51		parapneumonic	acute gastritis
	64		▉		NE						F: improvement
	81		▉								gastric carcinoma9
F	79	T	hypoproteinemia	Heyd's syndrome
F	76		▉								endometrial adenocarcinoma9
	76		▉								Colon ADC9
F	73		▉								Peritoneal SCLC8
	65		▉								Liver abscess
	62		▉		ADC
F	83		▉								ovarian cancer10
	93		▉								Colon ADC9
F	57		▉								Ovarian SCA8
	66		▉								EsophagusSCC9
	87		▉								Bladder urothelium carcinoma9
	61		▉								gastric carcinoma9
	53		▉								gastric carcinoma9
	67		▉								Colon ADC9
F	78		▉	ACTH syndrome							adrenocortical tumor8
F	88		▉								Colon ADC9
	55		▉								Esophagus SCC9
	79		▉								Prostatic ADC8
F	83		▉								gastric ADC9
F	62		▉								Ovarian serous ADC10
	79		▉								Gastric serous ADC9
F	74		▉								Rectal ADC9
	69		▉								Prostatic ADC8
	58		▉								Esophagus cancer9
	55		▉							Pleural fibrous hyperplasia	★empyema 6
	45		▉								gastric ADC9
F	83		▉								Breast IDC 4
F	50		▉								Gastric mucinous adenocarcinoma9
	68		▉								gastric carcinoma9
	88		▉								gastric carcinoma9
	63		▉								gastric carcinoma9
F	29		▉								Mediastinal malignant teratoma6
F	54		▉								Breast ADC
	59		▉								gastric ADC9
	81		▉								myeloma
	67		▉								Brain matastasis of lung ADC 5
	93		▉								gastric carcinoma 9
	54		▉								gastric carcinoma9
	77		▉								gastric carcinoma9
	74		▉								gastric carcinoma9
AASV	ANCA associated aystemtc vasculitis
ADC	adenocarcinoma
AHD	acute hepatic damage
AIHA	autoimmune hemolytic anemia
AMI	acute myocardial infarction
AML	acute myeloid leukemi
ANLL	acute non-lymphocytic leukemia
ARDS	acute respiratory distress syndrome
ASC	adenosquamous carcinoma
ATH	alimentary tract hemorrhage
C	common bronchoscopy
CA	cancer
CEL	chronic eosinophilic leukemia
CPHD	chronic pulmonary heart disease
CH	cerebral hemorrhage
CLL	chronic lymphocytic leukemia
CNB	ultrasound or chest CT-assisted cutting needle biopsy
CRF	congestive heart failure
CRI	chronic renal insufficiency
CTD	connective tissue disease
DCM	dilated cardiomyopathy
EP	external pressing
F	female
F：	following up
GB	guided bronchoscope
HCM	hypertrophic cardiomyopathy
HDPT	hematogenous disseminated pulmonary tuberculosis
HHD	hypertensive heart disease
IDC	invasive ductal carcinoma
IT	invasive thymoma
LCLC	large cell lung cancer
M	malignancy
MCAC	mucinous cystadenocarcinoma
MPM	malignant pleural mesothelioma
NE	nothing unusual
NSIP	nonspecific interstitial pneumonia
OMI	old myocardial infarction
OSC	Ovarian Serous Carcinoma
PCM	pelvic carcinoma mucocellulare
PE	pleural effusions
PLAM	pulmonary lymphangioleiomyomatosis
PTE	pulmonary thromboembolism
PTPP	percutaneous pleural puncture
PTNB	percutaneous needle biopsy
PSC	Pulmonary sarcomatoid carcinoma
RA	rheumatoid arthritis
RHD	rheumatic heart disease
RF	respiratory failure
RCCC	renal clear cell carcinoma
ROW	retention of watersodium
SA	systematic amyloidosis
SC	sarcomatoid carcinoma
SCA	serous cell adenocarcinoma
SCC	squamous cell carcinoma
SCAC	small cell anaplastic carcinoma
SCLC	small cell lung cancer
SSC	systemic sclerosis
SS	Sjogren's syndrome
T	transudate
TB	pulmonary tuberculosis
TC	thymic carcinoma
TTCB	transthoracic core biopsy assisted by chest CT
VATS	video-assisted thoracoscopic surgery
/	therapeutic bronchoscopy
▉	clinical pathway for tracing causes of undiagnosed PE
★	subsequent interventional bronchoscopy
´	refused clinical pathways for tracing causes of undiagnosed PE
1	well-differentiated carcinoma
2	moderately differentiated carcinoma
3	poorly differentiated carcinoma
4	postoperative recurrence in site
5	postoperative metastatic recurrence
6	surgical thoracoscope
7	lymph node biopsy outside chest
8	CT-assisted cutting needle biopsy
9	other endoscope
10	surgical laparoscopy
