# Supplementary material for: The efficiency of a clinical pathway to guide combined applications of interventional pulmonology in undiagnosed pleural effusions
Source: Sci Rep. 2022 Jul 1;12:11126. doi: 10.1038/s41598-022-15454-6 (PMC9249795; doi:10.1038/s41598-022-15454-6)
Supplement: Supplementary file 2 — Supplementary Table 2. [file 41598_2022_15454_MOESM2_ESM.xlsx]

## Sheet: Sheet1
Sex	Age	T	Newly diagnosis	C/	EBUS-TBNA	GB	pulmonary TTCB	pleural CNB	Medical thorachoscopy	Other
F	62						ADC
	77							MPM
	66				SCLC
	79			SCC
	63						B-cell lymphoma
	64			SCC
	59			malignancy	★SCC
	79					pneumonia				F: improvement
	73					NE	★ADC
F	73					malignancy	★ADC
F	63				SCLC
	99					malignancy╳
	81					malignancy╳
	45						ADC3
F	76			malignancy	★ADC
F	81				SCC
	79			parapneumonic						F: improvement
	60				ADC
	86			TB						F: improvement
F	77				ADC
	69				SCC
	84				SCLC
	78				SCC
F	97			Malignancy★/SCC
	80					ADC
F	87						Breast ADC 5
F	46		nasopharynx SCC		SCC 5
F	66					ADC
F	59			SCC
	64			SCC 4
F	68				ASC
F	84					ADC
	80						NE			F: improvement
	85			pneumonia						F: improvement
	65				TB					F: improvement
F	86			pneumonia						F: improvement
F	35				SCC 5					★cervical SCC 9
	84					Possible M´
	53				inflammation					F: sarcoidosis 8
F	85						NE			F: pneumonia
F	90					NE				F: lung ADC 8
	72				TB					F: improvement
	70			Possible M★/SCC
	88				Possible M╳
	77			SCC
F	50					ADC
	83				NE					F: lung ADC 8
	73				SCLC
	55					SCLC
F	68				TC 4
	46				invasive TC
F	66							breast cancer 5
	78				inflammation					F: improvement
	53						parapneumonic			F: improvement
F	51					ADC
	51				SCLC
	78			ADC
F	60				ADC
	66		RA				Nodule of RA
F	84		pneumonia			pneumonia				F improve
	83			malignancy		★ADC
	73				inflammation		★ADC
	51				SCC
	46					pneumonia				F improve
	69			SCC
	63			SCLC
	56				SCLC
F	58				SCLC
	50			TB						F: improvement
	53				TB					F: improvement
	73			NE						F: MDS 8
	53						rectal cancer 5
	90					TB				F: improvement
	57					TB				F: improvement
	59			TB						F: improvement
F	44					TB				F: improvement
	50				TB					F: improvement
F	23			TB						F: improvement
F	47							tuberculous pleuritis		F: improvement
	57			TB						F: improvement
F	52					TB				F: improvement
	53			inflammation	★SCC
	74			inflammation					★severe pleural adhesion	F: tuberculous pleuritis
	74		bone tuberculosis					tuberculous pleuritis		F: improvement
	79			TB						F: improvement
	38			inflammation					★severe pleural adhesion	F: tuberculous pleuritis
	46							tuberculous pleuritis		F: improvement
	27			TB						F: improvement
	74				TB					F: improvement
F	59			TB						F: improvement
	18							tuberculous pleuritis		F: improvement
F	55				TB					F: improvement
F	61				inflammation				★inflammation	F: improvement
	63					TB				F: improvement
	64			Inflammation★/TB						F: improvement
	57				Inflammation					F: improvement
	60				Inflammation					F: tuberculous pleuritis
F	79		PTE	Inflammation						F: improvement
F	61				TB					F: improvement
	57			TB						F: improvement
	60			Inflammation						F: tuberculous pleuritis
F	79		SSC			NSIP				F: improvement
F	53				TB					F: improvement
	19					TB				F: improvement
	30			TB						F: improvement
	58						TB			F: improvement
	18			TB						F: improvement
	61					TB				F: improvement
	85			TB						F: improvement
	31				TB					F: improvement
F	57		SS				pneumonia			F: improvement
	57			Tumor/★SCC
	41			TB						F: improvement
	45					TB				F: improvement
	78							tuberculous pleuritis		F: improvement
	61			TB						F: improvement
	72			inflammation						F inflammation
F	50						TB			F: improvement
	62					inflammation				F inflammation
	68				SCC
F	84			SCC
	66				SCLC
	69			SCC 3
F	76				SCLC
F	63			ADC
	56				Inflammation					F:lung SCC/
	66			ADC
	52					ADC
	63					TB				F: improvement
	81					ADC
	74					ADC
F	68						ADC
	73				Inflammation		★ADC
F	59				SCC 3
F	52				ADC
	52			TB						F: improvement
F	64			LCLC 3
	21							T-cell lymphoma
	84							prostatic cancer
	67						ADC
	88				SCC
	81						ADC
F	75			Inflammation						F: lung ADC 6
	87				ADC
F	78			SCC
	72	T		malignancy			★ADC
	62				TB
	65						SCC
F	70					ADC
	85			TB						F: improvement
F	60							thymic carcinoma
F	69			ADC
	95			SCC
	69			SCC
	80							Inflammation		F: Inflammation
F	64				ADC
	64				ADC
	71					ADC
F	71						ADC
F	57			pneumonia						F: improvement
F	74						SCC
	60						ADC
	73					ADC
	71				ADC
	84						Pulmonary SC
	55				SCC 4
F	86						ADC
	68						ADC
F	50						SCC 2
F	77						ADC
F	84							MPM
F	83						SCC
	62			SCC
	64			Inflammation			★ADC
F	59					breast ADC 5
	58			SCC
	65				ADC
	74				SCC
F	68							ADC
	63				SCLC
	41				SCLC
F	62						ADC
F	69			Inflammation					★ADC
	72					ADC
	90			TB						F: improvement
	54				SCLC
F	29					PLAM				F: improvement
F	73				SCC
F	57					ADC
	88				SCLC
	63						ASC
	78				SCLC
F	63							TB		F: improvement
	68				Inflammation					★Suppurative mediastinitis 6
F	77				ADC
	66			SCC
	54				Inflammation					★tuberculous peritonitis 6
	64				Inflammation					★Prostatic ADC 8
F	50						ADC
	54				TB					F: improvement
	51					HDPT
	50					TB				F: improvement
	18					TB				F: improvement
	21			TB						F: improvement
	80			Inflammation	★SCC
F	54						ADC
	81						ASC 3
F	64			SCC
F	52			Inflammation	★SCLC
F	48					Inflammation	★Sclerosing tumor
F	71			External pressure	★ADC
	26			TB						F: improvement
F	35			TB						F: improvement
	55						ASC
F	62					TB				F: improvement
	69							ADC 3
	43				TB					F: improvement
	84				SCLC
	75						SCC
F	77					TB				F: improvement
	76				SCC
F	71					ADC
	76						ADC
F	62				ADC 4
	58						thymoma
	47				SCLC
F	60				SCLC
F	64				ADC 4
	74	T					ADC
	34				TB					F: improvement
	59				ADC
	66				SCLC
F	45				SCLC
	59					ASC
	66			SCC
F	49						ADC
	57			SCC
	52					ADC
F	62						ADC 4
F	58			Inflammation			★ADC
F	62				TB					F: improvement
	60						SCC
	53						RCCC 5
F	55				ASC
	68			Inflammation						F Inflammation
	68						ADC
	50						Inflammation			F: improvement
	76			NE						F: improvement
	63					SCLC
F	76			Inflammation						F: TB 8
F	57				SCLC
	63						ADC
	66				SCLC
F	53						ADC
	72						ADC
F	67						Breast fibrosarcoma 5
	61			Inflammation						F: ADC
	80						ASC
	52						ADC
	59						SCC
	63				Thymic SCC
F	78			SCLC
	68				Inflammation					F: improvement
	28						IT
F	68						Breast ADC 5
	67			Inflammation						F: improvement
F	47			Inflammation			★Inflammatory myofibroblastic tumor
F	52				SCLC
F	31			EP						F: TB 10
	75				SCLC
F	56						ADC
	75						ADC
F	77						PSC
	68				ASC
	56						Inflammation			F: improvement
	64						SCC
	83					ADC
	34				IT
	59						ADC
	60				SCC
	86			Inflammation★/RCCC
	80				SCLC
F	64						ADC
	74			Inflammation★/SCC
	76			SCLC
F	67			Inflammation						F: improvement
F	51			heterocyst╳
	61			heterocyst			★ADC
F	61			ADC
F	71			Inflammation					★ADC
F	75				cancer╳
F	72					ADC
	79			SCC
	65			ADC
	59			PSC
	79			NE						F: improvement
	67				SCLC
	70				SCLC
	83			Inflammation			★ADC
	84				ASC
	70			ADC
	84				SCLC
F	72						SCLC
F	65			SCLC
	59			SCLC
F	42				ADC
	83			Inflammation						F Inflammation
F	70			NE			★ADC
	69			Inflammation			★SCC
	49				IT
	71			SCC
	75						SCLC
	54			Inflammation						F Inflammation
F	68				ADC 3
	72			SCC
	85			ADC
	73						ASC
F	59			NE						★ADC 6
F	75			SCC
	69			Inflammation	★SCC
	69			SCC
	66			Inflammation	★ADC
	65						ADC
	72			ADC
	71						SCC
	73			ADC
F	62						SCLC
F	80			Inflammation						F: inflammation
	53			Inflammation						F: improvement
	62			Inflammation						F: improvement
	45						malignant teratoma
	68						ADC
F	85			pneumonia						F: improvement
	73						ADC
	61						SCLC
	63			SCC
	68			Inflammation						F Inflammation
F	87			NE						F: improvement
F	64						ADC 3
	62			Inflammation						F: improvement
	60			SCLC
	66						SCLC
	78				SCC and SCLC
	65			SCC and SCLC
	75			Inflammation						F: improvement
F	62			SCC
	70			SCC
	62				SCLC
	78						SCLC
F	66						ADC
	69			ADC
F	62						ADC
	80				SCC 2
	66			Inflammation						F: improvement
	65			Inflammation			★ASC
F	82			Inflammation						F: improvement
	67			SCC
	80						ADC
	60						SCC
	77				SCLC
F	65					Inflammation	★ADC
	63			Inflammation						★ADC 6
	67			ADC
F	59			Inflammation	★SCLC
F	79				TB					F: improvement
	79						ADC
	52				SCLC
	62				SCLC
	76				ADC
	54				ADC
	73			SCC
F	52			Inflammation			★ADC
	78			Inflammation						F: improvement
F	36						Mediastinal teratoma
	46			ADC
	74					Inflammation	★intestinal ADC 5
	63				ADC 3
F	68			SCLC
	49						Pulmonary fibroblastic tumor
F	51				ADC
	68				ASC
	37			Inflammation						F: TB 8
	49			Inflammation						F: TB 8
F	85			NE						F: improvement
F	67			Inflammation						F: improvement
	77			Inflammation						F: improvement
	86				ADC
	70			SCLC
	90			pneumonia						F: improvement
F	74						ADC
F	66			ADC
F	62			Inflammation						F: improvement
	61			Inflammation						F: improvement
F	68			Inflammation						F: improvement
	50							Inflammation		★Thoracic vascular tumors 6
	68			Inflammation			★SCLC
	70			Inflammation	★SCLC
	74						ADC
	52						ADC
	58			Inflammation			★SCLC
F	62						SCC
F	77					ADC
	60				SCC
	72						ADC
	64			ADC
	55						TB			F: improvement
	65			SCC
F	69				Breast ADC
	58			Inflammation					★ADC
	57			NE						F inflammation
F	47			NE						F: improvement
	62				granuloma					F inflammation
F	32				TB					F: improvement
	80			Inflammation						F: improvement
F	55						TB			F: improvement
	59						granuloma			F: AASV
F	52						TB			F: improvement
F	80			TB						F: improvement
F	29			TB						F: improvement
	67						ADC
F	51						ADC
	55				ADC
	70			SCLC
	77			Inflammation						F: improvement
F	30						Inflammation			F: OSC
	79			Inflammation						F: improvement
F	63						ADC 3
	32			Inflammation						★TB 6
	83			Suspected CA╳
F	60						ADC
	72						SCLC
	60			SCC
F	81			Inflammation						F: improvement
	57			ADC
F	69			Inflammation			★Inflammation
	56			SCC
F	71						ADC
	64							SCLC
F	46							ADC
	75				SCLC and ADC
	63						ASC
	38			SCLC
	64			SCLC
	80			SCC
	54				SCLC
	75			Inflammation			★SCC
F	76				SCLC
F	79			NE						F: improvement
	66			SCC
	74			SCLC
F	53			SCLC
	64						ADC
F	30							MPM
F	64							MPM
	60						necrosis			F: pulmonary abscess
F	56			NE						F: improvement
	66						SCC
F	70			ADC
	96						ADC
	76						SCC 3
F	66			ADC
	47						SCLC
F	72			Breast ADC
	54						ADC
F	70				SCLC
F	68						PSC
	59			Inflammation	★Inflammation
	71			Suspected CA╳
F	68						ADC
	68				SCLC
	67			SCC
F	74			ADC 3
F	79						ADC 3
	79						ADC
	77			Inflammation						★ADC 6
F	70			SCLC
	71			Inflammation★/ADC 3
	68			SCLC
	71						SCLC
	66			ADC
F	56			Suspected CA	★SCC
	80						Thyroid ADC5
F	70						ADC
F	50			Breast IDC
	76						SCC 3
	61						SCC
	73						SCLC
	59						ADC
	52			SCC
	74						SCLC
	46			SCC
	65				SCLC
	76				SCLC
	45			ADC
F	42					Inflammation				★ADC 6
F	69			Inflammation			★ADC
	86			ADC
F	74			ADC
F	69			SCC
	61					ADC
	78			Inflammation	★Inflammation
F	46						ADC
	56						ADC
	58			Inflammation	★SCLC
F	54				Suspected CA╳
	50			SCLC
	66					ADC
	69						ADC
	54			Inflammation						F: improvement
	74				SCLC
	68			Inflammation						F: improvement
F	68			SCLC
F	73						ADC
	68							Inflammation		F:empyema
F	72					ADC
F	66			NE			★ADC
F	64						Breast ADC 5
	69						SCC 3
F	62						ADC
	82			SCC
F	63						ADC
F	69						ADC
	64			SCC
F	72			SCC
F	61					ADC
	59						ADC
	75			SCLC
	63			SCLC
F	78					ADC
	83					ADC
	70			NE						F: improvement
F	48			NE			★necrosis			F: pulmonary abscess
	64				ADC
	74						ADC
	62				ADC
	87			heterocyst╳
	84			Inflammation★/ADC
	76					ADC
F	56				SCLC
	70					SCLC
	83			pneumonia						F: improvement
	62				ADC
	66				Inflammation					F: improvement
	85			Inflammation			★Inflammation
	64			ASC
F	69						hamartoma			F: tuberculous pleuritis
	66			SCC
	63			SCC
	89			Inflammation						F: improvement
	63				SCLC
F	66				Breast ADC 5
F	67						ADC
F	74			SCC
F	58			Inflammation	★SCLC
F	53				TB					F: improvement
	58			NE						★empyema 6
	28						necrosis			F: pulmonary abscess
	78			Inflammation						F: improvement
	74						SCC
	69				LCLC
F	65			ADC
	57			ADC
	66			SCLC
	64			SCLC
	73			SCLC
	63			Inflammation★/SCC
	72			Inflammation	★SCLC
	60				ADC
	66						Inflammation			★ADC 6
	49						Inflammation			F: improvement
	65			ADC
	58				SCLC
	57				Mediastinal carcinoid
	32			ADC
	71					ADC
F	84			Inflammation						F: progressed
	84			SCC
F	74				ADC
F	56			NE						F: improvement
	60			NE			★ADC
F	54			SCLC
F	74					Breast ADC
	60			SCLC
	59			NE	★SCLC
	61			SCC
	72			ADC
F	61			SCLC
F	63			Inflammation						F: improvement
	66					ADC
F	16						ADC
	85			EP╳						F: progressed
F	65			NE						F: improvement
	68			necrosis						F: improvement
	67				ADC
	68			NE						F: improvement
	76			SCC
F	72			ASC
	83				ADC
F	77			Inflammation			★ADC			F: improvement
	64				ADC
	78			ADC
	83			SCC
	81			SCC
F				Inflammation			★ADC
	63			SCC
F	80			SCLC
F	85			ADC
	74			SCLC
	49			SCC
F	59			ADC
F	57			Inflammation	★sarcoidosis
	57			SCLC
	66				SCLC
	62			Inflammation						★ADC 6
	63				SCLC
	66			SCC
F	53			SCLC
	61			Inflammation						F: improvement
	83			Inflammation						F: improvement
	68				SCLC
F	78			NE			★ADC
	92			Heterocyst★/SCC
	65			ADC
	93			Inflammation						progressed
	74			SCC
	70				ADC
	85			Inflammation						F: Inflammation
	70			Inflammation						F: improvement
	71			Inflammation			★SCC
	63						SCC
	62						uroepithelium carcinoma
F	70						NE			F: improvement
	55						ADC
F	49						fibrous hyperplasia			F: SSC
F	36						ADC
F	82						ADC
	76						ADC
	85							ASC
	80			Inflammation			★ADC
	59			SCLC
	64			SCLC
F	60					ADC
	63				SCLC
	73			Inflammation						F: improvement
F	67					Inflammation				F: improvement
	64			NE						★ADC 6
	72		AASV		necrosis					F: improvement
	55			NE						F: improvement
	55						ADC
F	59						CA			★ADC 6
F	69						ADC
	72				Inflammation		★SCLC
F	54						ADC
F	70						ADC
	63						necrosis			F:TB
F	58				ADC
	76			Inflammation						F: improvement
	64			NE						F: improvement
	62			ADC
AASV	ANCA associated aystemtc vasculitis
ADC	adenocarcinoma
AHD	acute hepatic damage
AIHA	autoimmune hemolytic anemia
AMI	acute myocardial infarction
AML	acute myeloid leukemi
ANLL	acute non-lymphocytic leukemia
ARDS	acute respiratory distress syndrome
ASC	adenosquamous carcinoma
ATH	alimentary tract hemorrhage
C	common bronchoscopy
CA	cancer
CEL	chronic eosinophilic leukemia
CPHD	chronic pulmonary heart disease
CH	cerebral hemorrhage
CLL	chronic lymphocytic leukemia
CNB	ultrasound or chest CT-assisted cutting needle biopsy
CRF	congestive heart failure
CRI	chronic renal insufficiency
CTD	connective tissue disease
DCM	dilated cardiomyopathy
EP	external pressing
F	female
F：	following up
GB	guided bronchoscope
HCM	hypertrophic cardiomyopathy
HDPT	hematogenous disseminated pulmonary tuberculosis
HHD	hypertensive heart disease
IDC	invasive ductal carcinoma
IT	invasive thymoma
LCLC	large cell lung cancer
M	malignancy
MCAC	mucinous cystadenocarcinoma
MDS	myelodysplastic syndrome
MPM	malignant pleural mesothelioma
NB	navigation bronchoscopy
NE	nothing unusual
NSIP	nonspecific interstitial pneumonia
OMI	old myocardial infarction
OSC	Ovarian Serous Carcinoma
PCM	pelvic carcinoma mucocellulare
PE	pleural effusions
PLAM	pulmonary lymphangioleiomyomatosis
PTE	pulmonary thromboembolism
PTPP	percutaneous pleural puncture
PTNB	percutaneous needle biopsy
PSC	Pulmonary sarcomatoid carcinoma
RA	rheumatoid arthritis
RHD	rheumatic heart disease
RF	respiratory failure
RCCC	renal clear cell carcinoma
ROW	retention of watersodium
SA	systematic amyloidosis
SC	sarcomatoid carcinoma
SCA	serous cell adenocarcinoma
SCC	squamous cell carcinoma
SCAC	small cell anaplastic carcinoma
SCLC	small cell lung cancer
SSC	systemic sclerosis
SS	Sjogren's syndrome
T	transudate
TB	pulmonary tuberculosis
TC	thymic carcinoma
TTCB	transthoracic core biopsy assisted by chest CT
VATS	video-assisted thoracoscopic surgery
/	therapeutic bronchoscopy
▉	clinical pathway for tracing causes of undiagnosed PE
★	subsequent interventional bronchoscopy
´	refused further diagnostic tests
1	well-differentiated carcinoma
2	moderately differentiated carcinoma
3	poorly differentiated carcinoma
4	postoperative recurrence in site
5	postoperative metastatic recurrence
6	surgical thoracoscope
7	lymph node biopsy outside chest
8	CT-assisted cutting needle biopsy
9	other endoscope
10	surgical laparoscopy
