# Supplementary material for: The efficiency of a clinical pathway to guide combined applications of interventional pulmonology in undiagnosed pleural effusions
Source: Sci Rep. 2022 Jul 1;12:11126. doi: 10.1038/s41598-022-15454-6 (PMC9249795; doi:10.1038/s41598-022-15454-6)
Supplement: Supplementary file 3 — Supplementary Table 3. [file 41598_2022_15454_MOESM3_ESM.xlsx]

## Sheet: Sheet1
Sex	Age	T	Newly diagnosis	C/	EBUS-TBNA	NB	PTNB	PTPP	Medical thorachoscopy	Other
F	49								tuberculous pleuritis
F	54								ADC
F	79								inflammation	F: improvement
	56								inflammation	F: PPC
	66	T							suspected SA	★SA 8
F	56								parapneumonic	F: improvement
	60								MPM
	85								MPM
F	54								MPM
	63								ADC 2
F	75								SCC
F	64								ADC
F	84								ADC
F	82								ADC
	79								ADC
	84								SCLC
	57								MPM
	66								inflammation	F: improvement
	57								MPM
	78		chronic nephrosis						inflammation	F: improvement
F	48		chronic nephrosis						inflammation	F: improvement
F	65								SCLC
	81								empyema	F: improvement
	59								inflammation	F Inflammation
	85								MPM
F	78								B-cell lymphoma
F	71		Lung cancer						ADC
	65								pleural mesothelioma
	64		Lung cancer						ADC
	65								ADC
F	54								Pleural spindle cell tumour
	85								MPM
	82								tuberculous pleuritis	F: improvement
F	52								tuberculous pleuritis	F: improvement
	67								tuberculous pleuritis	F: improvement
	47								tuberculous pleuritis	F: improvement
	34								severe pleural adhesion	F: tuberculous pleuritis 6
	85								tuberculous pleuritis	F: improvement
	74								tuberculous pleuritis	F: improvement
F	55								severe pleural adhesion	F: tuberculous pleuritis
	80								tuberculous pleuritis	F: improvement
F	31								tuberculous pleuritis
	64								proliferation of fibrous tissue and necrosis	F: tuberculous pleuritis
	21								tuberculous pleuritis	F: improvement
F	40								tuberculous pleuritis	F: improvement
F	56								tuberculous pleuritis	F: improvement
	55								tuberculous pleuritis	F: improvement
	32								tuberculous pleuritis	F: improvement
	76								tuberculous pleuritis	F: improvement
F	35								tuberculous pleuritis	F: improvement
	80								pleural mesothelioma
	60								Chronic inflammation	F: improvement
	71								tuberculous pleuritis	F: improvement
	27								tuberculous pleuritis	F: improvement
	58								tuberculous pleuritis	F: improvement
	27								tuberculous pleuritis	F: improvement
F	60								tuberculous pleuritis	F: improvement
F	66								tuberculous pleuritis	F: improvement
	55								tuberculous pleuritis	F: improvement
	43								tuberculous pleuritis	F: improvement
F	87								tuberculous pleuritis	F: improvement
	82								tuberculous pleuritis	F: improvement
	71								tuberculous pleuritis	F: improvement
	43								tuberculous pleuritis	F: improvement
	40								tuberculous pleuritis	F: improvement
	42								tuberculous pleuritis	F: improvement
	75								tuberculous pleuritis	F: improvement
F	52								tuberculous pleuritis	F: improvement
F	76								tuberculous pleuritis	F: improvement
	57								tuberculous pleuritis	F: improvement
F	38								severe pleural adhesion	F: tuberculous pleuritis 6
	69								severe pleural adhesion	F: tuberculous pleuritis
	80								severe pleural adhesion	F: inflammation
	82								tuberculous pleuritis	F: improvement
F	30								tuberculous pleuritis	F: improvement
	79								tuberculous pleuritis	F: improvement
F	44								tuberculous pleuritis	F: improvement
F	29								tuberculous pleuritis	F: improvement
	45								tuberculous pleuritis	F: improvement
	62								tuberculous pleuritis	F: improvement
F	65								tuberculous pleuritis	F: improvement
F	75								tuberculous pleuritis	F: improvement
	74								tuberculous pleuritis	F: improvement
	53								tuberculous pleuritis	F: improvement
	29								tuberculous pleuritis	F: improvement
F	41								tuberculous pleuritis	F: improvement
	47								tuberculous pleuritis	F: improvement
	82								tuberculous pleuritis	F: improvement
	53								tuberculous pleuritis	F: improvement
	71								tuberculous pleuritis	F: improvement
	85		DVT			TB			tuberculous pleuritis	F: improvement
	68								tuberculous empyema	F: improvement
	68								inflammation	F: improvement
F	73								fibrous hyperplasia	F:pneumonia
	58								MPM
	96								Inflammation	F: pneumonia
	67								heterocyst	F:ovary ADC 10
	74								ADC
F	39								tuberculous pleuritis	F: improvement
F	80								Inflammation	F: improvement
	82								tuberculous pleuritis	F: improvement
	80								tuberculous pleuritis	F: improvement
F	90								tuberculous pleuritis	F: improvement
	68								MPM
	34								ADC
	80								ADC
	89								tuberculous pleuritis	F: improvement
	80								Inflammation	F: improvement
	59								MPM
	71								tuberculous pleuritis	F: improvement
	43								Inflammation	F:tuberculous pleuritis
	63								SCC
F	62								ADC
	60								ADC
	79								ADC
	66								ADC
F	87								ADC
	77								ADC
F	80								MPM
	55								MPM
	69								MPM
F	64								MPM
F	88								ADC
F	54								ADC
	74								MPM
F	74								MPM
	50								tuberculous pleuritis	F: improvement
	60								ADC
	80								MPM
	42								empyema	F: improvement
	39								ADC
F	60								Inflammation	F rectal cancer 9
	66								ADC
F	77								MPM
	63								ADC
	61								ADC
	66								MPM
	64								sarcomatoid carcinoma
	90								MPM
	83								parapneumonic	F parapneumonic
F	53								Severe pleural adhesion	F：empyema 6
	80								tuberculous pleuritis	F: improvement
F	87								ADC
	74								Inflammation	F: Inflammation
	79								ADC
	66								MPM
	63								tuberculous pleuritis	F: improvement
	73								ADC
	40								Inflammation	F: CTD
	78								Inflammation	F : PTE
	70								Inflammation	F Inflammation
F	64								ADC
	73								MPM
	70								Inflammation	F: Inflammation
	75								tuberculous pleuritis	F: improvement
F	43								tuberculous pleuritis	F: improvement
	67								tuberculous pleuritis	F: improvement
	36								tuberculous pleuritis	F: improvement
F	48								tuberculous empyema	F: improvement
	66								tuberculous pleuritis	F: improvement
F	55								tuberculous pleuritis	F: improvement
	49								tuberculous pleuritis	F: improvement
	33								tuberculous pleuritis	F: improvement
F	26								tuberculous pleuritis	F: improvement
	64								Inflammation	F tuberculous pleuritis 6
	59								tuberculous pleuritis	F: improvement
	49								NE	F Inflammation
F	80								ADC
F	84								ADC
F	81								ADC
	68								Inflammation	F:nasopharyngeal SCC
F	76								ADC
	60								severe pleural adhesion	★chronic empyema 6
	82								signet cell	F Inflammation
	29								tuberculous pleuritis	F: improvement
	69								severe pleural adhesion	F: TB 8
F	39								tuberculous pleuritis	F: improvement
F	47								MPM
F	88								MPM
F	61								ADC
	54								empyema	F: improvement
F	48								MPM
	66								empyema	F: improvement
	69								empyema	F: improvement
F	58								empyema	F: improvement
	70								empyema	F: improvement
	76								Inflammation	F Inflammation
F	86								ADC
	61								fibrous hyperplasia	F:Inflammation
	68								MPM
	50								ADC 3
	47								SCLC and ADC
F	62								Breast ADC 5
F	68								MPM
	52								ADC
	26								Inflammation	F: improvement
F	81								ADC
F	58								Breat IDC 5
F	64								Breast ADC
F	73								MPM
	60								empyema	F: improvement
	63								SCC
	77								tuberculous pleuritis	F: improvement
F	38								ADC
F	61								severe pleural adhesion	★Empyema 6
	69								MPM
	65								MPM
F	20								tuberculous pleuritis	F: improvement
F	57								tuberculous pleuritis	F: improvement
	50								tuberculous pleuritis	F: improvement
F	22								tuberculous pleuritis	F: improvement
	57								Pleural spindle cell sarcoma
	51								Inflammation	★Chronic empyema 6
F	48								Breast IDC
	85								uroepithelium carcinoma
	55								Pleural fibrous hyperplasia	★empyema 6
AASV	ANCA associated aystemtc vasculitis
ADC	adenocarcinoma
AHD	acute hepatic damage
AIHA	autoimmune hemolytic anemia
AMI	acute myocardial infarction
AML	acute myeloid leukemi
ANLL	acute non-lymphocytic leukemia
ARDS	acute respiratory distress syndrome
ASC	adenosquamous carcinoma
ATH	alimentary tract hemorrhage
C	common bronchoscopy
CA	cancer
CEL	chronic eosinophilic leukemia
CPHD	chronic pulmonary heart disease
CH	cerebral hemorrhage
CLL	chronic lymphocytic leukemia
CRF	congestive heart failure
CRI	chronic renal insufficiency
CTD	connective tissue disease
DCM	dilated cardiomyopathy
EP	external pressing
F	female
F：	following up
HCM	hypertrophic cardiomyopathy
HDPT	hematogenous disseminated pulmonary tuberculosis
HHD	hypertensive heart disease
IDC	invasive ductal carcinoma
IT	invasive thymoma
LCLC	large cell lung cancer
M	malignancy
MCAC	mucinous cystadenocarcinoma
MDS	myelodysplastic syndrome
MPM	malignant pleural mesothelioma
NB	navigation bronchoscopy
NE	nothing unusual
NSIP	nonspecific interstitial pneumonia
OMI	old myocardial infarction
OSC	Ovarian Serous Carcinoma
PCM	pelvic carcinoma mucocellulare
PE	pleural effusions
PLAM	pulmonary lymphangioleiomyomatosis
PTE	pulmonary thromboembolism
PTPP	percutaneous pleural puncture
PTNB	percutaneous needle biopsy
PSC	Pulmonary sarcomatoid carcinoma
RA	rheumatoid arthritis
RHD	rheumatic heart disease
RF	respiratory failure
RCCC	renal clear cell carcinoma
ROW	retention of watersodium
SA	systematic amyloidosis
SC	sarcomatoid carcinoma
SCA	serous cell adenocarcinoma
SCC	squamous cell carcinoma
SCAC	small cell anaplastic carcinoma
SCLC	small cell lung cancer
SSC	systemic sclerosis
SS	Sjogren's syndrome
T	transudate
TB	pulmonary tuberculosis
TC	thymic carcinoma
VATS	video-assisted thoracoscopic surgery
/	therapeutic bronchoscopy
▉	clinical pathway for tracing causes of undiagnosed PE
★	subsequent interventional bronchoscopy
´	refused further diagnostic tests
1	well-differentiated carcinoma
2	moderately differentiated carcinoma
3	poorly differentiated carcinoma
4	postoperative recurrence in site
5	postoperative metastatic recurrence
6	surgical thoracoscope
7	lymph node biopsy outside chest
8	CT-assisted cutting needle biopsy
9	other endoscope
10	surgical laparoscopy
